# Supplementary material for: Resting Energy Expenditure in Adults with Becker’s Muscular Dystrophy
Source: PLoS One. 2017 Jan 6;12(1):e0169848. doi: 10.1371/journal.pone.0169848 (PMC5218559; doi:10.1371/journal.pone.0169848)
Supplement: S1 File — (XLSX) [file pone.0169848.s001.xlsx]

## Sheet: Sheet1
									BIA			MetaMax						Ultrasound					BPAQ
Participants		Code	Ambulatory	Age	Height (cm) (P-P)	Height (cm)	Weight (kg)	BMI	Fat %	Fat (kg)	FFM (kg)	VO2 (L/min)	REE Kcal/day	REE Kcal/day/FFM	FVCMax	FEV1Max	FVC-FEV1 Ratio	Tibia Length (cm)	TA Length (cm)	TA 30% ACSA (cm2)	GM Length (cm)	GM 50% ACSA (cm2)	Current
Control	1	CTRL1	Y	21	186	185	68	19.8685	10.7	7.276	60.724	0.255	1771.74	29.1769	5.38	5.11	94.4646	46	27.2	9.144	26	10.411	8.8231
	2	CTRL2	Y	23	175	174.5	75	24.6303	16.8	12.6	62.4	0.253	1757.84	28.1706	5.53	3.62	66.325	44.5	26	9.635	21.2	16.904	6.1292
	3	CTRL3	Y	22	187	185	73	21.3294	15.6	11.388	61.612	0.272	1889.86	30.6735	5.43	5.13	94.0214	45.5	28.5	10.989	24.2	12.191	0.748
	4	CTRL4	Y	27	175	175.5	74.2	24.0907	17.7	13.1334	61.0666	0.259	1799.53	29.4684	5.47	4.94	90.0031	45.3	24.5	12.933	24.2	14.004	7.5623
	5	CTRL5	Y	37	175	173	71	23.7228	15.2	10.792	60.208	0.262	1820.38	30.2348	4.73	3.88	83.6913	43.2	25.4	10.123	22.2	15.298	1.248
	6	CTRL6	Y	41	182	181.3	83.3	25.3425	20.9	17.4097	65.8903	0.26	1806.48	27.4165	5.03	4.02	79.5414	45.2	24.3	13.368	21.8	18.19	1.09
	7	CTRL7	Y	45	181	181	98	29.9136	33	32.34	65.66	0.311	2160.83	32.9094	4.82	3.79	77.7254	43.8	26.9	7.537	21.5	13.987	1.703
	8	CTRL8	Y	42	181	178	73	23.04	18.8	13.724	59.276	0.227	1577.2	26.6077	4.49	3.66	82.1391	42.5	24.2	9.128	24.6	21.49	6.417
	9	CTRL9	Y	57	183	175.25	96	31.2576	36	34.56	61.44	0.28	1945.44	31.6641	4.6	3.08	69.2061	43.1	25.2	9.497	26.2	14.734	6.54
	10	CTRL10	Y	46	183	184	78.1	23.0683	18.8	14.6828	63.4172	0.285	1980.18	31.2247	5.79	4.4	76.306	44	22.6	6.526	26.4	16.8	11.1
	11	CTRL11	Y	42	186	186	89	25.7255	20	17.8	71.2	0.321	2230.31	31.3246	5.32	5.05	94.5651	43.2	29.1	10.2	27.2	13.4	9.5
	12	CTRL12	Y	51	178	177	90	28.7274	28.6	25.74	64.26	0.32	2223.36	34.5994	4.72	4.17	90.308	41.6	25.2	9.58	22.1	16.25	4.5
Average
SD		Control
BeMD	13	BEMD1	N	46	178	177.18	105	33.4472	31.3	35	72.135	0.322	2237.26	31.0148	1.35	1	80.1998	40.5	23	4.481	23	29.52	0.4
	14	BEMD2	N	29	167	168.82	70	24.5612	29.1	18.48	51.52	0.198	1375.7	26.7023	2.82	2.72	94.9699	36.8	21	4.105	14.8	9.376	0
	15	BEMD3	N	27	179	177.94	80.4	25.3927	28.7	23.0748	57.3252	0.239	1660.57	28.9676	4.02	4	98.9681	40.58	22.4	3.955	24.2	11.95	0
	16	BEMD4	Y	48	179	177.94	88	27.793	30	32	53.68	0.2	1389.6	25.8867	5.33	4.1	77.6148	40.5	23.3	6.977	22.7	15.97	1.2
	17	BEMD5	Y	60	170	171.1	69	23.5694	30.6	21.873	47.127	0.219	1521.61	32.2875	3.37	3.3	98.2059	41.8	21.6	4.87	22.3	12.917	1.1
	18	BEMD6	N	44	180.2	178.852	95.1	29.7299	28.9	27.4839	67.6161	0.311	2160.83	31.9573	0.37	0.34	92.42	38.1	22.2	5.344	20.2	38.29	0
	19	BEMD7	Y	18	181	179.46	82	25.4612	20.7	16.974	65.026	0.269	1869.01	28.7425	4.03	3.72	88.2933	43.1	27.2	4.133	20	5.951	1.8
	20	BEMD8	Y	39	186	183.26	95	28.2871	32	28	58.9	0.245	1702.26	28.9008	4.41	3.57	83.8838	46.7	25.8	5.36	23.2	14.457	2.1
	21	BEMD9	N	31	183	180.98	138.2	42.1936	46.8	64.6776	73.5224	0.341	2369.27	32.2251	3.11	2.46	82.3546	43.8	26.5	7.881	26.4	24.772	0
	22	BEMD10	N	27	192	187.82	90	25.5128	30.9	27.81	62.19	0.235	1632.78	26.2547	4.84	3.18	62.3396	46	22	3.76	31.1	22.146	0
	23	BEMD11	N	31	180	178.7	97	30.3754	30	29.1	67.9	0.28	1945.44	28.6515	2.39	1.92	79.37	43	24	3.38	22	24.229	0
	24	BEMD12	Y	28	186	183.26	85.7	25.5179	22.7	19.4539	66.2461	0.299	2077.45	31.3596	3.48	2.97	85.1286	40.9	22.5	4.035	24	18.302	1.4
	25	BEMD13	Y	43	184	181.74	82.5	24.9777	27.2	22.44	60.06	0.285	1980.18	32.97	5.17	4.4	85.0033	44.9	24.2	5.167	25	16.086	1.8
	26	BEMD14	N	34	182	180.22	83.1	25.5856	31	25.761	57.339	0.246	1709.21	29.8088	5.55	4.87	88.1881	39	16.8	7.057	19.8	7.319	0
	27	BEMD15	Y	56	178	177.18	65	20.7054	28	24.18	40.82	0.187	1299.28	31.8294	3.3	2.77	82.5513	36	17.4	6.684	17.6	16.618	1.5
	28	BEMD16	N	41	178	177.18	67	21.3425	27	18.9	51.59	0.22	1528.56	29.629	3.23	1.93	77.0933	37	20.5	7.792	16.8	6.608	0
	29	BEMD17	Y	42	172	172.62	82	27.5189	25	25.42	56.58	0.23	1598.04	28.2439	4.65	3.41	79.1661	39.2	21.5	6.16	19.8	16.06	1.1
	30	BEMD18	Y	25	178	177.18	80	25.4836	30	14.1	54.32	0.238	1653.62	30.4423	5.1	4.52	86.4583	41.8	19.5	7.44	18.5	23.006	1
	31	BEMD19	N	66	172	172.62	85	28.5257	36.1	30.685	54.315	0.239	1660.57	30.573	2.53	2	78.909	37.8	17	5.494	16.2	41.921	0
	32	BEMD20	N	31	179	177.94	78	24.6347	30	24	58.032	0.245	1702.26	29.3331	5.08	4.6	90.1658	39.8	15.5	6.667	17.2	20.023	0
	33	BEMD21	N	54	178	177.18	114	36.3141	35.7	40.698	73.302	0.352	2445.7	33.3647	2.86	2.81	98.7163	40.5	21	8.122	22.2	29.256	0
Average
SD		BeMD
